# Supplementary material for: The Impact of Visual Guided Order Picking on Ocular Comfort, Ocular Surface and Tear Function
Source: PLoS One. 2016 Jun 17;11(6):e0157564. doi: 10.1371/journal.pone.0157564 (PMC4912062; doi:10.1371/journal.pone.0157564)
Supplement: S1 File — (XLSX) [file pone.0157564.s001.xlsx]

## Sheet: Vision&Voice_Export
ID	A1_BUT_re	A4_BUT_re	B1_BUT_re	B4_BUT_re	A1_BUT_li	A4_BUT_li	B1_BUT_li	B4_BUT_li	A1_Tränenmeniskusre	A4_Tränenmeniskusre	B1_Tränenmeniskusre	B4_Tränenmeniskusre	A1_Tränenmeniskusli	A4_Tränenmeniskusli	B1_Tränenmeniskusli	B4_Tränenmeniskusli	A1_BulbäreRötungNasalre	A4_BulbäreRötungNasalre	B1_BulbäreRötungNasalre	B4_BulbäreRötungNasalre	A1_BulbäreRötungTemporalre	A4_BulbäreRötungTemporalre	B1_BulbäreRötungTemporalre	B4_BulbäreRötungTemporalre	A1_LimbaleRötungNasalre	A4_LimbaleRötungNasalre	B1_LimbaleRötungNasalre	B4_LimbaleRötungNasalre	A1_LimbaleRötungTemporalre	A4_LimbaleRötungTemporalre	B1_LimbaleRötungTemporalre	B4_LimbaleRötungTemporalre	A1_BulbäreRötungre	A4_BulbäreRötungre	B1_BulbäreRötungre	B4_BulbäreRötungre	A1_BulbäreRötungNasalli	A4_BulbäreRötungNasalli	B1_BulbäreRötungNasalli	B4_BulbäreRötungNasalli	A1_BulbäreRötungTemporalli	A4_BulbäreRötungTemporalli	B1_BulbäreRötungTemporalli	B4_BulbäreRötungTemporalli	A1_LimbaleRötungNasalli	A4_LimbaleRötungNasalli	B1_LimbaleRötungNasalli	B4_LimbaleRötungNasalli	A1_LimbaleRötungTemporalli
1	18.3	8.3	15	15	6.6	20	15	11.6
2	20	20	15	10	20	20	20	20
3	11	6	6.3	5.6	14	15	9.6	8	0.21	0.28	0.28	0.31	0.23	0.31	0.31	0.29	0.6	0.7	0.7	0.7	1.2	1.2	1.1	0.9	0.4	0.6	0.5	0.5	0.5	0.8	0.6	0.5	1	1	0.9	0.8	0.5	0.5	1	0.5	0.6	0.9	1.3	0.7	0.4	0.4	0.9	0.4	0.4
4	20	12	20	20	18	18	20	20	0.18	0.15	0.18	0.21	0.23	0.21	0.26	0.23	0.8	0.8	0.8	1.3	0.8	0.7	0.8	0.7	0.6	0.7	0.6	1	0.4	0.8	0.5	0.5	0.8	0.8	0.8	1.1	0.6	0.8	0.8	0.7	0.6	0.7	0.6	0.7	0.4	0.5	0.4	0.4	0.3
5	16.6	6	6	8.6	12.3	5.5	12	7.3	0.39	0.44	0.37	0.36	0.44	0.46	0.45	0.49	0.7	1.1	0.8	1.3	0.8	1.2	0.6	1.1	0.5	0.8	0.6	0.7	0.3	0.5	0.2	0.3	0.8	1.2	0.7	1.2	0.9	1.1	0.8	1	0.7	1.3	1	1.5	0.5	0.6	0.4	0.7	0.3
6	16	13.3	20	15.6	20	16.6	20	20
7	12	9.6	20	15	17	18.3	20	15	0.36	0.37	0.38	0.34	0.44	0.37	0.67		1.6	1.7	1.1	1.6	1.5	1.3	1.1	1.3	1.2	1.1	0.6	0.8	1.2	0.7	0.7	0.7	1.5	1.5	1.1	1.4	1.5	1.5	1.5	1.1	1.5	1.4	1.2	1.2	0.9	0.7	0.7	0.5	1.3
8	20	20	20	20	20	20	20	20	0.34	0.36	0.34	0.31	0.31	0.34	0.49	0.36	0.7	0.8	1.2	1.1	0.8	1	1.1	1	0.4	0.6	0.8	0.8	0.4	0.6	0.6	0.7	0.8	1	1.2	1.1	1	0.6	0.7	0.9	1.2	0.8	1.1	1.1	0.6	0.3	0.4	0.6	0.7
9	20	6	20	20	20	17	19	20	0.39	0.39	0.41	0.31	0.34	0.3	0.34	0.5	0.5	0.6	0.5	1	0.5	0.4	0.3	0.7	0.3	0.4	0.5	0.8	0.3	0.2	0.1	0.3	0.5	0.5	0.4	0.8	0.5	0.7	0.6		0.4	0.5	0.5		0.3	0.4	0.4		0.3
10	13.5	4.6	15	20	12	16	15	20	0.36	0.36		0.36	0.31	0.36	0.31	0.29	0.5	0.7		0.8	0.5	0.4		0.5	0.2	0.3		0.4	0.2	0.2		0.3	0.5	0.6		0.7	0.3	0.4	0.4	0.5	0.2	0.5	0.2	0.3	0.1	0.2	0.1	0.1	0.1
11	6	5.6	8	10	6.5	7	10	10	0.31	0.37	0.29	0.23		0.34	0.34	0.34	0.8	1	1	0.8	0.5	0.6	0.6	0.5	0.4	0.6	0.6	0.5	0.2	0.3	0.3	0.3	0.7	0.8	0.8	0.7		1.1	1	1.1		0.5	0.4	0.5		0.5	0.3	0.5
12	20	18.3	20	20	20	20	20	20		0.4				0.34				0.8				0.7				0.4				0.3				0.7				0.8				0.7				0.3
13	13.3	17.3	20	20	18.3	20	15	20	0.53	0.37	0.69	0.55	0.5	0.42	0.63	0.39	0.6	0.9	0.8	1.1	0.7	0.8	0.9	1.1	0.5	0.6	0.6	0.9	0.4	0.4	0.5	0.7	0.7	0.8	0.9	1.1	0.7	0.9	0.8	0.9	0.8	1	1	1.1	0.5	0.6	0.5	0.7	0.6
14	10.6	6.3	13.3	15	18	18.3	18.3	17.5	0.23	0.34	0.21	0.26	0.29	0.34	0.21	0.23	0.6	0.6	0.6	0.5	0.4	0.4	0.3	0.3	0.4	0.3	0.4	0.3	0.2	0.2	0	0.2	0.5	0.5	0.4	0.4	0.5	0.4	0.4	0.4	0.8	0.6	0.4	0.6	0.3	0.2	0.3	0.3	0.5
15	7.6	5	11	11.6	15.6	16	11	10	0.31	0.26	0.29	0.26	0.29	0.24	0.21	0.23	0.6	0.9	0.5	0.9	0.3	0.5	0.4	0.5	0.3	0.5	0.3	0.6	0.2	0.3	0.1	0.3	0.5	0.7	0.5	0.7	0.6	0.6	0.6	0.6	1.4	0.9	0.7	1.5	0.2	0.2	0.2	0.2	0.4
16	14	20	17.5	18	16	20	16	20	0.24	0.36	0.26	0.29	0.42	0.35	0.34	0.29	0.6	0.8	0.8	0.9	0.6	1	0.8	0.9	0.5	0.8	0.6	0.7	0.4	0.6	0.4	0.5	0.6	0.9	0.8	0.9	0.7	0.7	0.6	1	1	1.1	1.3	1.3	0.7	0.8	0.4	1.2	0.9
17	17	6	16	16	14	16.5	16	12
18	15.5	10	14	16	15.5	15	20	15	0.29	0.26	0.26	0.21	0.26	0.34	0.26	0.32	1.4	0.9	0.9	1.2	1.1	0.9	0.6	1.2	1	0.6	0.5	0.8	0.9	0.5	0.3	0.8	1.1	0.8	0.7	1.1	1.2	1.1	1.1	1.3	1.8	1.1	1	1.3	1.2	0.8	0.9	1.2	1.2
19	18.6	7	17.6	18.5	19.3	10	19	19	0.26	0.44	0.52	0.31	0.21	0.39	0.36	0.34	1.1	1.3	0.8	0.8	0.9	1	0.7	0.8	0.7	0.9	0.5	0.5	0.5	0.7	0.4	0.5	1	1.2	0.8	0.8	1.3	1.6	1	1	0.9	0.9	0.7	0.8	0.7	0.9	0.5	0.6	0.5
20	20	13.3	20	20	20	16	20	20	0.34	0.32	0.34	0.26	0.39	0.36	0.39	0.29	1.1	1	1	1	0.5	0.6	0.9	0.6	0.5	0.7	0.6	0.5	0.1	0.2	0.3	0.2	0.7	0.7	0.9	0.7	1	1.1	1	0.9	0.8	0.7	0.5	0.7	0.4	0.4	0.4	0.4	0.3
21	20	11.5	20	19	20	9.5	20	19	0.42	0.24	0.26	0.42	0.26	0.49	0.44	0.5	0.8	1.4	0.9	1.2	0.6	0.7	0.5	0.7	0.8	1.4	0.9	1.3	0.2	0.3	0.3	0.4	0.7	1.1	0.7	0.9	0.5	1.3	0.8	0.8	0.3	1.9	1.1	1.4	0.3	1.3	0.7	0.7	0.2
22	11	5	15	20	7.5	15	13	20	0.55	0.31	0.29	0.36	0.31		0.34	0.34	0.9	1.1	0.8	0.8	0.7	1.1	0.7	0.8	0.5	0.7	0.4	0.4	0.4	0.6	0.3	0.4	0.8	1.1	0.7	0.8	1	1	1.2	1	0.8	0.8	0.8	0.7	0.6	0.5	0.7	0.5	0.5
23	14.3	9	10	15	15.3	9	12	20	0.44	0.44			0.26	0.34			0.8	0.9			0.8	1			0.4	0.4			0.5	0.6			0.8	0.9			0.8	0.9			1	1.2			0.9	0.6			0.5
24	20	13.3	15	15	20	13.3	15	20
25	20	16	20	20	20	19.5	20	20	0.31	0.6	0.82	0.31	0.29	0.23	0.41	0.26	0.8	0.8	0.8	0.7	0.6	0.9	0.6	0.6	0.6	0.5	0.3	0.5	0.4	0.4	0.5	0.2	0.7	0.9	0.7	0.6	0.8	0.9	0.8	0.8	0.9	0.9	0.7	0.9	0.6	0.5	0.5	0.4	0.5
[truncated: 19 more columns]
